# Supplementary material for: Distinct functions of cardiac β-adrenergic receptors in the T-tubule vs. outer surface membrane
Source: eLife. 2025 Sep 18;14:e84243. doi: 10.7554/eLife.84243 (PMC12578441; doi:10.7554/eLife.84243)
Supplement: Figure 9—figure supplement 1—source data 2. [file elife-84243-fig9-figsupp1-data2.zip]

Archive with 3 entries (3 files):
- Supplemental Figure 2.pdf
- WB_pPKA.pzfx
- 201218_Analyses.xlsx
